# Supplementary material for: RADseq population genomics confirms divergence across closely related species in blue coral (Heliopora coerulea)
Source: BMC Evol Biol. 2019 Oct 15;19:187. doi: 10.1186/s12862-019-1522-0 (PMC6794731; doi:10.1186/s12862-019-1522-0)
Supplement: Supplementary file 3 — Additional file 3: Table S1. Candidate genes for ecological divergence of Heliopora species. [file 12862_2019_1522_MOESM3_ESM.xlsx]

## Sheet: Additional_file3
Table S1. Candidate genes for ecological divergence of Heliopora species
Contig ID	Accession number	Annotate description	Origine speices	Accession number	Identity (%)	E-value	Bit score
c100083_g1_i1	IABP01020784	hypothetical protein AC249_AIPGENE8504	Exaiptasia pallida	KXJ11259.1	29.57	3e-24	114
c100619_g1_i1	IABP01020869	PREDICTED: uncharacterized protein LOC100203426 isoform X5	Hydra vulgaris	XP_002155354.3	52.52	0	1177
c100845_g1_i1	IABP01020893	PREDICTED: LOW QUALITY PROTEIN: basement membrane-specific heparan sulfate proteoglycan core protein	Strongylocentrotus purpuratus	XP_011675552.1	41.19	7e-139	457
c101459_g1_i1	IABP01020958	PREDICTED: dopamine receptor 2-like	Acropora digitifera	XP_015754865.1	43.64	2e-21	99.4
c10164_g1_i1	IABP01001016	PREDICTED: neuropeptide Y receptor	Bactrocera cucurbitae	XP_011187986.1	27.98	6e-20	97.4
c101758_g1_i1	IABP01020993	PREDICTED: uncharacterized protein LOC107331348	Acropora digitifera	XP_015751411.1	38.89	8e-14	75.1
c102540_g1_i1	IABP01021084	PREDICTED: mucin-2-like	Amyelois transitella	XP_013195491.1	43.36	1e-46	178
c103483_g1_i1	IABP01021193	PREDICTED: baculoviral IAP repeat-containing protein 6 isoform X7	Mustela putorius furo	XP_004777973.1	31.76	2e-46	186
c104257_g1_i1	IABP01021273	PREDICTED: centromere protein S-like	Acropora digitifera	XP_015761246.1	66.36	8e-43	149
c104981_g1_i1	IABP01021339	PREDICTED: uncharacterized protein LOC102350019 isoform X1	Latimeria chalumnae	XP_006003945.1	40.12	9e-27	111
c1049_g1_i1	IABP01000077	CCR4-NOT transcription complex subunit 6-like	Exaiptasia pallida	KXJ26402.1	59.59	0	652
c105943_g1_i1	IABP01021433	PREDICTED: uncharacterized protein LOC107347467 isoform X2	Acropora digitifera	XP_015768889.1	60.57	0	597
c10638_g1_i2	IABP01001068	Negative elongation factor A	Exaiptasia pallida	KXJ25144.1	44.52	5e-76	258
c108888_g1_i1	IABP01021644	PREDICTED: uncharacterized protein LOC107335590	Acropora digitifera	XP_015756101.1	35.19	2e-22	100
c109341_g1_i1	IABP01021682	forkhead domain protein B	Nematostella vectensis	ABA03229.1	91.25	1e-46	160
c11290_g1_i1	IABP01001130	No_data
c112997_g1_i1	IABP01021921	PREDICTED: uncharacterized protein LOC107345888	Acropora digitifera	XP_015767126.1	38.89	4e-16	84.7
c113436_g1_i1	IABP01021954	hypothetical protein	NA	WP_015211203.1	36.72	4e-13	75.5
c114000_g1_i1	IABP01022033	Tolloid-like protein 2	Exaiptasia pallida	KXJ11051.1	28.7	2e-29	132
c114069_g1_i1	IABP01022043	PREDICTED: conserved oligomeric Golgi complex subunit 6	Cynoglossus semilaevis	XP_008307288.1	60.16	0	835
c114373_g1_i1	IABP01022073	PREDICTED: trans-2-enoyl-CoA reductase mitochondrial	Gekko japonicus	XP_015279434.1	52.94	3e-121
c114522_g1_i1	IABP01022095	PREDICTED: LOW QUALITY PROTEIN: E3 ubiquitin-protein ligase RNF103-like	Acropora digitifera	XP_015753316.1	41.68	2e-164	498
c114761_g1_i1	IABP01022125	No_data
c114786_g1_i1	IABP01022132	No_data
c115578_g1_i1	IABP01022221	PREDICTED: uncharacterized protein LOC107338833 isoform X1	Acropora digitifera	XP_015759567.1	52.91	1e-56	221
c115957_g1_i1	IABP01022271	predicted protein	Nematostella vectensis	XP_001634336.1	50.49	1e-26	115
c11619_g1_i1	IABP01001164	PREDICTED: voltage-dependent T-type calcium channel subunit alpha-1H	Chrysochloris asiatica	XP_006873912.1	39.19	3e-140	468
c117831_g1_i1	IABP01022477	PREDICTED: synaptotagmin-6 partial	Python bivittatus	XP_007437338.1	24.54	5e-20
c1228_g1_i1	IABP01000091	PREDICTED: T-complex protein 11-like protein 1	Acropora digitifera	XP_015757257.1	40.62	6e-123	379
c124299_g1_i1	IABP01022941	PREDICTED: LOW QUALITY PROTEIN: dynein heavy chain 3 axonemal-like	Acropora digitifera	XP_015764925.1	78.79	6e-66
c125281_g1_i1	IABP01023006	PREDICTED: ribosome biogenesis protein BMS1 homolog	Macaca mulatta	XP_014985009.1	79.79	2e-47	160
c14271_g1_i1	IABP01001438	predicted protein	Nematostella vectensis	XP_001629255.1	57.92	8e-66	232
c14641_g1_i1	IABP01001473	Beta-1-syntrophin	Exaiptasia pallida	KXJ10853.1	65.92	0	664
c15194_g1_i1	IABP01001528	PREDICTED: dual specificity protein phosphatase CDC14A isoform X2	Alligator mississippiensis	XP_014455256.1	61.33	0	632
c15613_g1_i1	IABP01001566	PREDICTED: WASH complex subunit FAM21-like	Acropora digitifera	XP_015758917.1	33.33	1e-21	111
c15726_g1_i1	IABP01001578	PREDICTED: uncharacterized protein LOC107333561	Acropora digitifera	XP_015753879.1	52.7	9e-20	89
c1775_g1_i2	IABP01000134	predicted protein	Nematostella vectensis	XP_001630193.1	52.6	6e-126	377
c17849_g1_i1	IABP01001749	PREDICTED: protein disulfide-isomerase A4-like	Acropora digitifera	XP_015754752.1	48.51	8e-36	134
c18141_g1_i1	IABP01001771	PREDICTED: zinc finger MYM-type protein 6-like	Hydra vulgaris	XP_004213286.1	50.54	9e-28	109
c18915_g1_i1	IABP01001836	predicted protein	Nematostella vectensis	XP_001631786.1	47.09	3e-40	145
c19843_g1_i1	IABP01001937	predicted protein	Nematostella vectensis	XP_001637299.1	52.55	0	547
c19973_g1_i1	IABP01001946	PREDICTED: uncharacterized protein LOC107346978 isoform X2	Acropora digitifera	XP_015768430.1	29.3	5e-20	105
c22556_g1_i1	IABP01002254	Apolipophorin	Exaiptasia pallida	KXJ12820.1	37.84	0	1187
c23046_g1_i2	IABP01002299	PREDICTED: folylpolyglutamate synthase mitochondrial-like	Acropora digitifera	XP_015750362.1	47.51	7e-151
c23890_g1_i1	IABP01002396	predicted protein	Nematostella vectensis	XP_001626487.1	58.22	1e-114	347
c23900_g1_i1	IABP01002397	PREDICTED: PERQ amino acid-rich with GYF domain-containing protein 2 isoform X3	Myotis lucifugus	XP_014319306.1	31.83	2e-58	231
c23906_g1_i1	IABP01002398	predicted protein	Nematostella vectensis	XP_001636188.1	59.22	0	922
c24052_g1_i1	IABP01002418	PREDICTED: uncharacterized protein LOC106158229	Lingula anatina	XP_013389594.1	51	5e-24	103
c24121_g1_i2	IABP01002426	predicted protein	Nematostella vectensis	XP_001628586.1	44.34	0	1386
c25459_g1_i1	IABP01002620	PREDICTED: ankyrin repeat and SAM domain-containing protein 3-like	Acropora digitifera	XP_015768243.1	29.37	2e-51	196
c26201_g1_i2	IABP01002717	predicted protein	Nematostella vectensis	XP_001633810.1	60.1	3e-167	485
c26514_g1_i1	IABP01002754	PREDICTED: poly	Acropora digitifera	XP_015756242.1	35.46	1e-122	391
c27200_g1_i1	IABP01002844	PREDICTED: uncharacterized protein LOC107330089	Acropora digitifera	XP_015750215.1	65	2e-25	110
c27822_g1_i1	IABP01002945	Hemicentin-1	Exaiptasia pallida	KXJ15396.1	48.45	2e-42	162
c27856_g1_i2	IABP01002948	No_data
c28026_g1_i1	IABP01002977	predicted protein	Nematostella vectensis	XP_001628870.1	31.09	2e-21	102
c28359_g1_i1	IABP01003026	rRNA-processing protein fcf2	Exaiptasia pallida	KXJ23595.1	43.34	4e-69	228
c28942_g1_i1	IABP01003110	mCG14672	Mus musculus	EDL22999.1	32.08	0	788
c29021_g1_i1	IABP01003120	No_data
c31143_g1_i1	IABP01003437	No_data
c3117_g1_i1	IABP01000275	No_data
c31377_g1_i1	IABP01003490	PREDICTED: AF4/FMR2 family member 3-like	Acropora digitifera	XP_015771635.1	44.74	3e-55	206
c31479_g1_i1	IABP01003507	transcription factor SOX9	Oryzias latipes	BAC02946.1	47.89	5e-32	135
c31531_g1_i1	IABP01003513	acropsin 3	Acropora palmata	AFZ78086.1	38.91	4e-71	251
c31599_g1_i1	IABP01003528	E3 ubiquitin-protein ligase HECTD3	Exaiptasia pallida	KXJ16705.1	56.16	0	959
c32064_g1_i1	IABP01003628	Six-C	Anthopleura japonica	BAF56229.1	69.75	4e-133	390
c32593_g1_i1	IABP01003712	Zinc finger MYM-type protein 1 partial	Stegodyphus mimosarum	KFM63172.1	51.13	5e-72
c32798_g1_i1	IABP01003752	Leucine-rich repeat-containing protein 45	Exaiptasia pallida	KXJ16967.1	42.88	9e-164	496
c33071_g1_i1	IABP01003808	PREDICTED: putative ammonium transporter 3	Acropora digitifera	XP_015778340.1	83.33	3e-10	63.9
c33291_g2_i2	IABP01003846	PREDICTED: chromosome alignment-maintaining phosphoprotein 1-like	Acropora digitifera	XP_015763043.1	66.27	1e-30	129
c33948_g1_i1	IABP01003963	predicted protein	Nematostella vectensis	XP_001625861.1	52.73	0	808
c34706_g1_i1	IABP01004109	14-3-3 protein	Aphelenchoides besseyi	AJE60959.1	69.17	1e-110	331
c35408_g1_i1	IABP01004265	PREDICTED: uncharacterized protein LOC107393841	Nothobranchius furzeri	XP_015827936.1	46.2	1e-39	152
c35431_g1_i1	IABP01004270	PREDICTED: putative bifunctional amine oxidase DDB_G0291301	Acropora digitifera	XP_015757288.1	62.61	8e-85	272
c35564_g1_i1	IABP01004299	predicted protein	Nematostella vectensis	XP_001625444.1	71.51	0	794
c35756_g1_i1	IABP01004335	predicted protein	Nematostella vectensis	XP_001632972.1	33.86	4e-13	75.5
c35946_g1_i1	IABP01004381	Protein HID1	Exaiptasia pallida	KXJ26634.1	72.19	0	1172
c36042_g1_i3	IABP01004398	No_data
c36061_g1_i1	IABP01004401	PREDICTED: ankyrin repeat domain-containing protein 49-like	Lingula anatina	XP_013410662.1	45.45	3e-47	169
c36944_g1_i1	IABP01004579	PREDICTED: retinitis pigmentosa 1-like 1 protein	Acropora digitifera	XP_015768148.1	42.54	2e-75	285
c37405_g1_i1	IABP01004661	PREDICTED: uncharacterized protein LOC107336450	Acropora digitifera	XP_015757014.1	32.69	2e-39	151
c38046_g1_i2	IABP01004825	PREDICTED: cap-specific mRNA (nucleoside-2'-O-)-methyltransferase 1	Ochotona princeps	XP_004590544.1	51.94	0	808
c38349_g1_i1	IABP01004900	predicted protein	Nematostella vectensis	XP_001635342.1	66.19	3e-132	388
c38731_g1_i1	IABP01004990	PREDICTED: uncharacterized protein LOC106158512	Lingula anatina	XP_013389991.1	30.83	2e-77	281
c38810_g1_i1	IABP01005011	predicted protein	Nematostella vectensis	XP_001641660.1	64.98	0	1817
c39900_g1_i1	IABP01005310	Leucine-rich repeat serine/threonine-protein kinase 2	Exaiptasia pallida	KXJ19090.1	37.13	2e-169	587
c40018_g2_i1	IABP01005343	PREDICTED: putative nuclease HARBI1	Acropora digitifera	XP_015779721.1	76.88	3e-100	308
c40052_g1_i1	IABP01005353	predicted protein	Nematostella vectensis	XP_001629409.1	32.19	2e-12	75.9
c40424_g1_i1	IABP01005445	PREDICTED: protein ABHD15-like	Acropora digitifera	XP_015772385.1	43.53	8e-97	307
c41255_g1_i1	IABP01005675	predicted protein	Nematostella vectensis	XP_001637660.1	40	4e-20	97.1
c41369_g1_i1	IABP01005717	triblock protein copolymer TP12T precursor	synthetic construct	ACF33482.1	42.22	1e-135	459
c41497_g1_i1	IABP01005752	cytidine deaminase	Xenopus tropicalis	NP_001017217.1	58.21	7e-53	176
c41722_g1_i2	IABP01005816	Thioredoxin domain-containing protein 11	Exaiptasia pallida	KXJ26582.1	32.17	2e-113	385
c41883_g1_i1	IABP01005878	predicted protein	Nematostella vectensis	XP_001626965.1	83.86	0	759
c42006_g1_i1	IABP01005919	predicted protein	Nematostella vectensis	XP_001638127.1	60.71	0	1091
c42479_g1_i1	IABP01006085	TGF-beta receptor type-1	Exaiptasia pallida	KXJ26057.1	35.24	4e-19	107
c42953_g1_i1	IABP01006232	PREDICTED: uncharacterized protein LOC107333192	Acropora digitifera	XP_015753447.1	79.33	0	703
c42974_g1_i1	IABP01006241	Lysyl oxidase-like 2B	Exaiptasia pallida	KXJ08516.1	40.26	2e-178	541
c43074_g1_i1	IABP01006273	PREDICTED: uncharacterized protein LOC101236338	Hydra vulgaris	XP_012554434.1	25	2e-11	73.2
c43183_g1_i1	IABP01006306	PREDICTED: synembryn-A-like	Acropora digitifera	XP_015774532.1	39.27	4e-106	343
c43365_g1_i1	IABP01006366	Pappalysin-1	Exaiptasia pallida	KXJ19408.1	45.33	0	1377
c43501_g1_i1	IABP01006406	hypothetical protein AC249_AIPGENE27580	Exaiptasia pallida	KXJ08225.1	34.58	1e-06	53.5
c43629_g1_i1	IABP01006458	PREDICTED: isopentenyl-diphosphate Delta-isomerase 1-like isoform X2	Aplysia californica	XP_005089882.1	62.33	1e-98	300
c44200_g2_i1	IABP01006721	No_data
c44284_g1_i1	IABP01006762	PREDICTED: C-Maf-inducing protein-like	Acropora digitifera	XP_015769675.1	62.28	0	869
c44289_g1_i2	IABP01006768	PREDICTED: tigger transposable element-derived protein 4-like	Acropora digitifera	XP_015749342.1	53.54	8e-75	247
c44447_g1_i6	IABP01006844	predicted protein	Nematostella vectensis	XP_001640620.1	74.02	5e-140	419
c44627_g1_i1	IABP01006928	PREDICTED: homeobox protein B-H2	Musca domestica	XP_005177409.1	37.04	1e-15	82.8
c44885_g1_i2	IABP01007064	PREDICTED: SCO-spondin partial	Notothenia coriiceps	XP_010767368.1	44.72	2e-44
c45055_g1_i2	IABP01007149	PREDICTED: PHD and RING finger domain-containing protein 1	Jaculus jaculus	XP_012803278.1	41.29	7e-48	196
c45192_g1_i1	IABP01007202	No_data
c45206_g1_i1	IABP01007210	Vimentin-type intermediate filament-associated coiled-coil protein	Exaiptasia pallida	KXJ10731.1	39.74	9e-16	81.6
c45269_g1_i1	IABP01007236	No_data
c45443_g1_i1	IABP01007320	PREDICTED: replication protein A 32 kDa subunit-like	Hydra vulgaris	XP_002161880.2	37.86	2e-56	194
c45786_g1_i4	IABP01007533	PREDICTED: ADAM 17-like protease	Trichogramma pretiosum	XP_014229402.1	38.91	2e-150	469
c45943_g1_i2	IABP01007612	PREDICTED: uncharacterized protein LOC107341538	Acropora digitifera	XP_015762456.1	56.09	2e-102	321
c46045_g1_i1	IABP01007669	No_data
c4611_g1_i2	IABP01000428	PREDICTED: calbindin-32-like isoform X4	Saccoglossus kowalevskii	XP_006818026.1	39.83	6e-48	172
c46444_g1_i2	IABP01007893	hypothetical protein NEMVEDRAFT_v1g141567	Nematostella vectensis	XP_001622370.1	78.46	1e-29	113
c46486_g1_i2	IABP01007921	Retrovirus-related Pol polyprotein from transposon 297	Exaiptasia pallida	KXJ15540.1	61.31	1e-76	262
c46786_g1_i1	IABP01008130	Limbin	Exaiptasia pallida	KXJ14633.1	32.79	0	867
c47189_g1_i1	IABP01008403	Myosin-IIIa	Exaiptasia pallida	KXJ25561.1	40.75	1e-58	225
c47261_g1_i1	IABP01008456	hypothetical protein AC249_AIPGENE6498	Exaiptasia pallida	KXJ06765.1	61.9	4e-48	169
c47344_g1_i2	IABP01008523	PREDICTED: baculoviral IAP repeat-containing protein 6-like isoform X2	Lingula anatina	XP_013420743.1	43.17	0	752
c47670_g4_i1	IABP01008812	Palmitoyltransferase ZDHHC3	Exaiptasia pallida	KXJ17845.1	60.93	9e-61	200
c47724_g1_i2	IABP01008855	SH3 and PX domain-containing protein 2B	Exaiptasia pallida	KXJ22939.1	40.03	8e-159	491
c47729_g1_i1	IABP01008859	PREDICTED: CD151 antigen-like	Acropora digitifera	XP_015777810.1	55.92	2e-78	249
c47730_g1_i1	IABP01008860	predicted protein	Nematostella vectensis	XP_001625001.1	61.05	6e-147	434
c47884_g1_i1	IABP01008980	PREDICTED: junction-mediating and -regulatory protein-like partial	Lingula anatina	XP_013400447.1	28.47	2e-48
c47960_g1_i1	IABP01009048	Protocadherin Fat 4	Exaiptasia pallida	KXJ28470.1	32.96	0	1552
c47969_g1_i2	IABP01009060	hypothetical protein GUITHDRAFT_44404 partial	Guillardia theta CCMP2712	XP_005820251.1	35.11	1e-61
c47975_g1_i1	IABP01009066	predicted protein	Nematostella vectensis	XP_001631023.1	60.94	9e-133	399
c48112_g1_i1	IABP01009189	PREDICTED: poly	Acropora digitifera	XP_015760439.1	39.24	3e-145	452
c48136_g1_i1	IABP01009209	predicted protein	Nematostella vectensis	XP_001641547.1	58.08	7e-84	262
c48152_g1_i1	IABP01009222	predicted protein	Nematostella vectensis	XP_001641637.1	86.49	0	904
c48228_g1_i1	IABP01009281	expressed hypothetical protein	Trichoplax adhaerens	XP_002114497.1	66.07	1e-159	463
c48241_g1_i1	IABP01009292	PREDICTED: BTB/POZ domain-containing protein KCTD6-like	Acropora digitifera	XP_015756786.1	58.65	5e-34	132
c48316_g1_i1	IABP01009351	PREDICTED: uncharacterized protein LOC100202739 isoform X2	Hydra vulgaris	XP_012555706.1	30.7	4e-129	451
c48358_g1_i1	IABP01009383	hypothetical protein BRAFLDRAFT_74509	Branchiostoma floridae	XP_002598814.1	54.51	3e-77	251
c48438_g1_i1	IABP01009455	PREDICTED: uncharacterized protein LOC107330786	Acropora digitifera	XP_015750834.1	47	5e-82	266
c48501_g1_i4	IABP01009536	ADP-ribosyl cyclase/cyclic ADP-ribose hydrolase	Exaiptasia pallida	KXJ23028.1	46.38	7e-98	306
c48530_g3_i1	IABP01009564	PREDICTED: uncharacterized protein LOC107340657	Acropora digitifera	XP_015761510.1	59.86	6e-55	189
c48616_g1_i3	IABP01009645	PREDICTED: poly	Saccoglossus kowalevskii	XP_006818703.1	53.52	0	1027
c48638_g1_i1	IABP01009678	predicted protein	Nematostella vectensis	XP_001637044.1	41.71	0	1273
c48657_g1_i1	IABP01009691	PREDICTED: E3 ubiquitin-protein ligase UBR5-like isoform X8	Parasteatoda tepidariorum	XP_015929469.1	42.2	0	908
c48669_g1_i1	IABP01009701	PREDICTED: death-associated protein kinase 2	Taeniopygia guttata	XP_002191458.2	50.78	3e-106	352
c48731_g1_i1	IABP01009763	PREDICTED: proto-oncogene tyrosine-protein kinase receptor Ret-like	Priapulus caudatus	XP_014664353.1	44.02	2e-116	385
c48746_g1_i2	IABP01009776	PREDICTED: uncharacterized protein LOC107339329	Acropora digitifera	XP_015760085.1	35.5	2e-23	108
c48795_g1_i4	IABP01009831	Zinc finger protein 608	Exaiptasia pallida	KXJ27219.1	41.07	7e-35	157
c48867_g1_i1	IABP01009895	PREDICTED: aminoacyl tRNA synthase complex-interacting multifunctional protein 1 isoform X3	Lepisosteus oculatus	XP_015201448.1	51.58	1e-90	285
c48895_g1_i1	IABP01009916	putative phospholipid-transporting ATPase VD	Exaiptasia pallida	KXJ24499.1	56.92	0	1359
c48969_g2_i2	IABP01009984	predicted protein	Nematostella vectensis	XP_001623814.1	42.35	2e-156	477
c49176_g1_i2	IABP01010172	Transcription factor RFX4	Exaiptasia pallida	KXJ16031.1	49.55	5e-100	335
c49188_g2_i1	IABP01010182	predicted protein	Nematostella vectensis	XP_001626371.1	53.42	2e-111	339
c49327_g1_i9	IABP01010322	Transposon Ty3-G Gag-Pol polyprotein	Larimichthys crocea	KKF17564.1	51.02	2e-60	214
c49347_g1_i2	IABP01010345	PREDICTED: superoxide dismutase	Coturnix japonica	XP_015713532.1	71.82	2e-114	339
c49992_g2_i2	IABP01011063	Kv channel-interacting protein 2	Exaiptasia pallida	KXJ17147.1	48.76	2e-65	216
c50193_g4_i1	IABP01011304	Docking protein 2	Exaiptasia pallida	KXJ19658.1	47.91	6e-54	208
c50209_g1_i1	IABP01011321	PREDICTED: uncharacterized protein K02A2.6-like	Oreochromis niloticus	XP_005464849.2	44.85	8e-78	263
c50232_g2_i1	IABP01011342	PREDICTED: paired box protein Pax-7-like	Haplochromis burtoni	XP_005944017.2	50	2e-28	115
c50386_g1_i1	IABP01011534	predicted protein	Nematostella vectensis	XP_001633260.1	53.36	5e-85	275
c50388_g1_i6	IABP01011536	predicted protein	Nematostella vectensis	XP_001638719.1	69.15	0	588
c50391_g1_i2	IABP01011545	PREDICTED: F-box only protein 10-like	Saccoglossus kowalevskii	XP_002739745.1	34.87	7e-167	525
c50471_g2_i1	IABP01011645	PREDICTED: doublesex and mab-3 related transcription factor 3 truncated-like	Acropora digitifera	XP_015769368.1	45.05	3e-17
c50481_g1_i1	IABP01011660	predicted protein	Nematostella vectensis	XP_001639716.1	72.64	0	771
c50714_g2_i1	IABP01012020	predicted protein	Nematostella vectensis	XP_001640897.1	36.68	0	682
c50734_g1_i1	IABP01012057	predicted protein	Nematostella vectensis	XP_001628907.1	67.74	3e-64	246
c50737_g2_i1	IABP01012065	hypothetical protein AC249_AIPGENE17188	Exaiptasia pallida	KXJ06434.1	70.31	5e-113	350
c50760_g1_i1	IABP01012102	PREDICTED: ubiquitin carboxyl-terminal hydrolase 8-like	Saccoglossus kowalevskii	XP_006814000.1	53.33	9e-158	516
c50828_g1_i2	IABP01012229	PREDICTED: inhibitor of Bruton tyrosine kinase isoform X2	Gallus gallus	XP_004940475.1	36.54	0	762
c50856_g1_i1	IABP01012276	PREDICTED: fibrillin-1-like isoform X7	Acropora digitifera	XP_015772618.1	52.12	1e-94	322
c50915_g1_i1	IABP01012355	predicted protein	Nematostella vectensis	XP_001634329.1	41.78	0	1529
c50973_g1_i2	IABP01012441	UHRF1-binding protein 1-like	Exaiptasia pallida	KXJ17580.1	35.24	0	771
c51040_g1_i1	IABP01012545	Mediator of RNA polymerase II transcription subunit 24	Exaiptasia pallida	KXJ15741.1	29.5	3e-75	272
c51099_g2_i1	IABP01012624	predicted protein	Nematostella vectensis	XP_001623638.1	61.09	0	1426
c51310_g2_i3	IABP01012982	hypothetical protein AC249_AIPGENE2573	Exaiptasia pallida	KXJ22527.1	25	4e-09	67.4
c51376_g2_i2	IABP01013093	hypothetical protein AC249_AIPGENE24330	Exaiptasia pallida	KXJ06309.1	29.7	5e-06	57
c51407_g1_i1	IABP01013160	PREDICTED: protein scribble homolog isoform X13	Nothobranchius furzeri	XP_015810240.1	46.43	0	997
c51510_g1_i4	IABP01013297	Transmembrane protein 184B	Exaiptasia pallida	KXJ26801.1	62.31	6e-179	518
c51534_g1_i1	IABP01013340	putative G-protein coupled receptor CG31760	Exaiptasia pallida	KXJ26904.1	35.75	1e-150	473
c51612_g1_i1	IABP01013458	PREDICTED: low-density lipoprotein receptor-related protein 4-like isoform X3	Acropora digitifera	XP_015780265.1	39.56	2e-128	448
c51614_g3_i6	IABP01013463	Male-specific lethal 3-like	Exaiptasia pallida	KXJ12205.1	42.04	1e-97	313
c51620_g1_i1	IABP01013474	predicted protein	Nematostella vectensis	XP_001641259.1	71.03	1e-104	315
c51655_g1_i1	IABP01013557	PREDICTED: protein transport protein Sec16A	Apteryx australis mantelli	XP_013801147.1	27.13	9e-75	284
c51664_g1_i1	IABP01013569	PREDICTED: uncharacterized protein LOC107345465	Acropora digitifera	XP_015766666.1	40.87	2e-91	298
c51729_g1_i1	IABP01013703	piwi-like protein 2	Hydra vulgaris	NP_001296620.1	62.13	0	1070
c51766_g2_i1	IABP01013771	predicted protein	Nematostella vectensis	XP_001634602.1	41.52	1e-45	178
c51836_g1_i1	IABP01013895	PREDICTED: protein rolling stone-like	Acropora digitifera	XP_015771611.1	36.13	7e-52	182
c51842_g2_i1	IABP01013913	PREDICTED: uncharacterized protein LOC107445446	Parasteatoda tepidariorum	XP_015915322.1	40.46	1e-39	145
c51943_g2_i5	IABP01014101	hypothetical protein OCBIM_22010657mg	Octopus bimaculoides	KOF67047.1	61.9	4e-26	112
c51961_g5_i3	IABP01014146	PREDICTED: uncharacterized protein LOC107333991	Acropora digitifera	XP_015754343.1	38.08	6e-62	226
c51976_g1_i4	IABP01014174	PREDICTED: uncharacterized protein LOC106178930 isoform X6	Lingula anatina	XP_013417763.1	25.87	6e-38	162
c52043_g2_i1	IABP01014290	hypothetical protein AC249_AIPGENE23602	Exaiptasia pallida	KXJ09363.1	31.77	7e-11	68.6
c52111_g1_i4	IABP01014448	Methylmalonic aciduria and homocystinuria type D-like mitochondrial	Exaiptasia pallida	KXJ29677.1	38.03	5e-19
c52149_g5_i1	IABP01014516	PREDICTED: zinc finger BED domain-containing protein 1-like	Maylandia zebra	XP_014264071.1	38.67	1e-71	238
c52153_g1_i2	IABP01014521	Coiled-coil domain-containing protein 85C	Exaiptasia pallida	KXJ25775.1	37.46	6e-54	192
c52163_g1_i1	IABP01014547	No_data
c52181_g4_i3	IABP01014582	PREDICTED: LOW QUALITY PROTEIN: interferon alpha-inducible protein 27-like protein 2	Oryctolagus cuniculus	XP_008249511.1	61.45	5e-15	80.5
c52185_g3_i1	IABP01014595	predicted protein	Nematostella vectensis	XP_001632819.1	68.5	0	862
c52321_g1_i1	IABP01014885	PREDICTED: uncharacterized protein LOC107340194	Acropora digitifera	XP_015761042.1	38.99	1e-54	196
c52353_g1_i1	IABP01014952	Basal body-orientation factor 1	Exaiptasia pallida	KXJ08501.1	62.67	2e-152	453
c52402_g1_i1	IABP01015050	Protein eyes shut-like	Exaiptasia pallida	KXJ04203.1	36.62	6e-175	565
c52420_g1_i7	IABP01015100	PREDICTED: pyridine nucleotide-disulfide oxidoreductase domain-containing protein 2-like isoform X1	Lingula anatina	XP_013392052.1	66.17	1e-51	184
c52513_g1_i1	IABP01015296	PREDICTED: adenosine receptor A1-like	Acropora digitifera	XP_015756340.1	26.46	9e-12	75.9
c52569_g1_i3	IABP01015416	PREDICTED: syntaxin-8-like	Saccoglossus kowalevskii	XP_002730935.1	49.07	4e-52	181
c52607_g1_i1	IABP01015502	PREDICTED: microfibril-associated glycoprotein 4-like isoform X1	Acropora digitifera	XP_015760213.1	68.12	1e-55	187
c52635_g1_i2	IABP01015589	PREDICTED: protein ZBED8-like	Maylandia zebra	XP_014263697.1	84.05	0	576
c52688_g1_i4	IABP01015702	No_data
c52699_g1_i1	IABP01015723	PREDICTED: uncharacterized protein LOC107327609	Acropora digitifera	XP_015747842.1	60.57	0	744
c52732_g1_i1	IABP01015789	PREDICTED: adhesion G protein-coupled receptor L3-like	Acropora digitifera	XP_015756130.1	35.01	2e-138	454
c52747_g1_i3	IABP01015823	hypothetical protein CGI_10002116	Crassostrea gigas	EKC22526.1	32.65	1e-07	64.3
c52785_g2_i1	IABP01015908	PREDICTED: uncharacterized protein LOC107358848	Acropora digitifera	XP_015780909.1	76.27	5e-22	95.9
c52845_g1_i1	IABP01016028	PREDICTED: chondroitin sulfate synthase 1-like	Acropora digitifera	XP_015763316.1	38.03	2e-100	330
c52850_g2_i1	IABP01016032	Retrovirus-related Pol polyprotein from transposon TNT 1-94 partial	Exaiptasia pallida	KXJ06118.1	63.41	3e-27
c52876_g1_i6	IABP01016102	PREDICTED: glucose-6-phosphate translocase-like isoform X1	Acropora digitifera	XP_015754650.1	41.42	8e-117	361
c52899_g4_i2	IABP01016145	PREDICTED: uncharacterized protein LOC107352253	Acropora digitifera	XP_015774068.1	49.36	1e-149	448
c52902_g1_i2	IABP01016148	PREDICTED: L-ascorbate oxidase-like	Acropora digitifera	XP_015773922.1	45.14	0	593
c52904_g5_i1	IABP01016153	PREDICTED: probable ATP-dependent RNA helicase DDX4 isoform X3	Acropora digitifera	XP_015780253.1	60.73	1e-88	286
c52917_g1_i2	IABP01016181	PREDICTED: E3 ubiquitin-protein ligase RNF213	Callorhinchus milii	XP_007886854.1	35.62	0	1979
c52928_g1_i2	IABP01016198	hypothetical protein AC249_AIPGENE6119	Exaiptasia pallida	KXJ06667.1	64.95	0	748
c52943_g1_i1	IABP01016226	predicted protein	Nematostella vectensis	XP_001635313.1	54.51	0	598
c53001_g2_i1	IABP01016363	predicted protein	Nematostella vectensis	XP_001640932.1	34.67	3e-59	216
c53017_g4_i1	IABP01016411	PREDICTED: palmitoyltransferase AKR1-like partial	Acropora digitifera	XP_015776592.1	33.82	6e-56
c53065_g1_i3	IABP01016516	Retrovirus-related Pol polyprotein from transposon 17.6	Exaiptasia pallida	KXJ06955.1	63.33	2e-31	127
c53084_g1_i1	IABP01016545	predicted protein	Nematostella vectensis	XP_001632884.1	34.27	0	777
c53150_g1_i3	IABP01016709	hypothetical protein VOLCADRAFT_101013	Volvox carteri f. nagariensis	XP_002959528.1	29	1e-30	134
c53205_g3_i2	IABP01016824	PREDICTED: adhesion G-protein coupled receptor F1-like	Acropora digitifera	XP_015761837.1	33.96	3e-113	390
c53210_g1_i2	IABP01016835	PREDICTED: uncharacterized protein LOC107349651	Acropora digitifera	XP_015771307.1	60.94	0	928
c53243_g1_i1	IABP01016887	No_data
c53257_g1_i5	IABP01016914	PREDICTED: uncharacterized protein LOC107335130 isoform X1	Acropora digitifera	XP_015755581.1	34.18	9e-80	275
c53286_g3_i1	IABP01016962	TLD domain-containing protein 1	Exaiptasia pallida	KXJ08534.1	50	2e-47	174
c53473_g1_i1	IABP01017004	hypothetical protein	Synechococcus sp. PCC 7336	WP_017327061.1	46.03	4e-24	109
c54055_g1_i1	IABP01017085	predicted protein	Nematostella vectensis	XP_001638019.1	57.04	4e-164	483
c54236_g1_i1	IABP01017104	predicted protein	Nematostella vectensis	XP_001622903.1	34.34	2e-115	376
c54841_g1_i1	IABP01017168	predicted protein	Nematostella vectensis	XP_001633898.1	86.65	0	802
c55600_g1_i1	IABP01017240	integrin beta 2	Acropora millepora	ABY74499.1	45.2	0	646
c57499_g1_i1	IABP01017397	Retrovirus-related Pol polyprotein from transposon 17.6 partial	Stegodyphus mimosarum	KFM78222.1	63.16	4e-33
c61162_g1_i1	IABP01017641	Cryptochrome-1	Exaiptasia pallida	KXJ26519.1	45.79	0	932
c61237_g1_i1	IABP01017651	Beta-secretase 1	Exaiptasia pallida	KXJ15039.1	71.74	0	655
c6128_g1_i2	IABP01000596	predicted protein	Nematostella vectensis	XP_001634735.1	45.58	3e-90	289
c61393_g1_i1	IABP01017684	PREDICTED: copper homeostasis protein cutC homolog isoform X2	Fundulus heteroclitus	XP_012736055.1	55.65	9e-89	275
c61549_g1_i1	IABP01017707	predicted protein	Nematostella vectensis	XP_001632227.1	56.99	2e-113	345
c61562_g1_i1	IABP01017708	predicted protein	Nematostella vectensis	XP_001632256.1	52.97	0	717
c6202_g1_i1	IABP01000604	PREDICTED: cilia- and flagella-associated protein 47-like	Acropora digitifera	XP_015764256.1	50.39	0	776
c6284_g1_i1	IABP01000609	PREDICTED: zinc transporter ZIP9-like isoform X3	Acropora digitifera	XP_015751372.1	56.35	4e-116	350
c62914_g1_i1	IABP01017858	predicted protein	Nematostella vectensis	XP_001630700.1	76.35	0	917
c6324_g1_i1	IABP01000614	predicted protein	Nematostella vectensis	XP_001637407.1	78.17	0	1133
c63311_g1_i1	IABP01017900	PREDICTED: zinc finger protein 665-like partial	Bison bison bison	XP_010831732.1	31.66	8e-61
c63997_g1_i1	IABP01017968	predicted protein	Nematostella vectensis	XP_001624046.1	29.35	1e-19	94.4
c640_g1_i1	IABP01000043	No_data
c64225_g1_i1	IABP01017992	putative cysteine desulfurase	Exaiptasia pallida	KXJ21296.1	47.37	1e-15	83.2
c64473_g1_i1	IABP01018011	Leucine-rich repeat serine/threonine-protein kinase 2	Exaiptasia pallida	KXJ19090.1	42.12	1e-70	268
c6447_g1_i2	IABP01000632	PREDICTED: LOW QUALITY PROTEIN: HEAT repeat-containing protein 4-like	Acropora digitifera	XP_015773487.1	43.15	0	732
c65497_g1_i1	IABP01018094	PREDICTED: uncharacterized protein LOC106162896	Lingula anatina	XP_013395822.1	36.58	7e-139	437
c65500_g1_i1	IABP01018095	predicted protein	Nematostella vectensis	XP_001630469.1	59.17	2e-35	135
c6669_g1_i1	IABP01000650	PREDICTED: 1-aminocyclopropane-1-carboxylate oxidase-like	Acropora digitifera	XP_015772768.1	41.98	3e-75	246
c67933_g1_i1	IABP01018298	No_data
c7402_g1_i2	IABP01000750	PREDICTED: fibroblast growth factor receptor 3-like isoform X1	Acropora digitifera	XP_015762207.1	44.55	9e-88	286
c74091_g1_i1	IABP01018691	No_data
c74234_g1_i1	IABP01018712	No_data
c74268_g1_i1	IABP01018717	Interferon-induced helicase C domain-containing protein 1	Exaiptasia pallida	KXJ16647.1	32.67	2e-142	461
c74275_g1_i1	IABP01018719	PREDICTED: tudor domain-containing protein 1	Clupea harengus	XP_012669955.1	37.84	7e-08	63.9
c74411_g1_i1	IABP01018745	Aryl hydrocarbon receptor nuclear translocator	Exaiptasia pallida	KXJ26018.1	51.88	7e-146	456
c74653_g1_i1	IABP01018776	No_data
c75358_g1_i1	IABP01018845	PREDICTED: uncharacterized protein LOC107345576	Acropora digitifera	XP_015766794.1	48.02	9e-44	177
c75511_g1_i1	IABP01018860	Leucine-rich repeat and death domain-containing protein 1	Exaiptasia pallida	KXJ26792.1	47.11	1e-124	417
c77534_g1_i1	IABP01019061	PREDICTED: transmembrane protein 45B-like	Acropora digitifera	XP_015770538.1	33.07	1e-42	157
c78868_g1_i1	IABP01019158	PREDICTED: TELO2-interacting protein 2	Strongylocentrotus purpuratus	XP_795754.2	39.82	2e-77	262
c79399_g1_i1	IABP01019200	Cadherin-23	Exaiptasia pallida	KXJ12325.1	44.35	9e-172	559
c79632_g1_i1	IABP01019213	PREDICTED: adenylate kinase 9 isoform X7	Strongylocentrotus purpuratus	XP_011681313.1	44.73	0	568
c82898_g1_i1	IABP01019455	PREDICTED: LOW QUALITY PROTEIN: dynein beta chain ciliary-like	Acropora digitifera	XP_015771761.1	68.42	8e-18
c83948_g1_i1	IABP01019515	PREDICTED: prolyl endopeptidase isoform X1	Papilio polytes	XP_013149585.1	80.85	6e-17	85.1
c87590_g1_i1	IABP01019766	PREDICTED: armadillo repeat-containing protein 4	Salmo salar	XP_014012971.1	32.54	3e-95	326
c8855_g1_i2	IABP01000880	predicted protein	Nematostella vectensis	XP_001628979.1	50	4e-07	54.3
c89528_g1_i1	IABP01019991	PREDICTED: chymotrypsin B-like	Acropora digitifera	XP_015759112.1	43.63	2e-66	224
c90946_g1_i1	IABP01020124	Serine/threonine-protein kinase Nek10	Exaiptasia pallida	KXJ11607.1	51.15	4e-48	177
c91992_g1_i1	IABP01020212	predicted protein	Nematostella vectensis	XP_001637852.1	46.33	3e-69	246
c93994_g1_i1	IABP01020378	No_data
c9644_g1_i1	IABP01000948	predicted protein	Nematostella vectensis	XP_001628252.1	31.42	7e-67	261
c9728_g1_i1	IABP01000959	Serine/threonine-protein kinase Nek4	Exaiptasia pallida	KXJ11248.1	37.7	2e-23	113
